# Supplementary material for: Causal effects of sepsis on structural changes in cerebral cortex: A Mendelian randomization investigation
Source: Medicine (Baltimore). 2024 Sep 6;103(36):e39404. doi: 10.1097/MD.0000000000039404 (PMC11383497; doi:10.1097/MD.0000000000039404)
Supplement: Supplementary file 1 [file medi-103-e39404-s001.xls]

## Sheet: Table S1
Supplementary Table 1.STROBE-MR checklist of recommended items to address in reports of Mendelian randomization studies.
Item No.	Section	Checklist item	Page No.	Relevant text from manuscript
1	TITLE and ABSTRACT	Indicate Mendelian randomization (MR) as the study’s design in the title and/or the abstract if that is a main purpose of the study	1-3	Section: Tittle, Abstract
	INTRODUCTION
2	Background	Explain the scientific background and rationale for the reported study. What is the exposure? Is a potential causal relationship between exposure and outcome plausible? Justify why MR is a helpful method to address the study question	3-6	Section: Introduction
3	Objectives	State specific objectives clearly, including pre-specified causal hypotheses (if any). State that MR is a method that, under specific assumptions, intends to estimate causal effects	5	Section: Introduction
	METHODS
4	Study design and data sources	Present key elements of the study design early in the article. Consider including a table listing sources of data for all phases of the study. For each data source contributing to the analysis, describe the following:	6-10	Sections: Materials and methods, Figure 1
	a)	Setting: Describe the study design and the underlying population, if possible. Describe the setting, locations, and relevant dates, including periods of recruitment, exposure, follow-up, and data collection, when available.	6-8	Sections: Study design, Sepsis samples, Brain cortical structure samples
	b)	Participants: Give the eligibility criteria, and the sources and methods of selection of participants. Report the sample size, and whether any power or sample size calculations were carried out prior to the main analysis	6-8	Sections: Study design, Sepsis samples, Brain cortical structure samples, Selection of IVs
	c)	Describe measurement, quality control and selection of genetic variants	8	Sections: Selection of IVs
	d)	For each exposure, outcome, and other relevant variables, describe methods of assessment and diagnostic criteria for diseases	6-8	Sections: Study design, Sepsis samples, Brain cortical structure samples, Selection of IVs
	e)	Provide details of ethics committee approval and participant informed consent, if relevant	18	Section: Ethics approval and consent to participate
5	Assumptions	Explicitly state the three core IV assumptions for the main analysis (relevance, independence and exclusion restriction) as well assumptions for any additional or sensitivity analysis	6,8-10	Section: Study design, Primary analysis, Sensitivity analysis
6	Statistical methods: main analysis	Describe statistical methods and statistics used	6-10	Section: Sepsis samples, Brain cortical structure samples, Selection of IVs, Primary analysis, Sensitivity analysis, Confounding analysis and Reverse MR analysis
	a)	Describe how quantitative variables were handled in the analyses (i.e., scale, units, model)	6-8	Section: Sepsis samples, Brain cortical structure samples, Selection of IVs
	b)	Describe how genetic variants were handled in the analyses and, if applicable, how their weights were selected	8	Section: Selection of IVs
	c)	Describe the MR estimator (e.g. two-stage least squares, Wald ratio) and related statistics. Detail the included covariates and, in case of two-sample MR, whether the same covariate set was used for adjustment in the two samples	8-10	Section: Selection of IVs, Primary analysis, Sensitivity analysis, Confounding analysis and Reverse MR analysis
	d)	Explain how missing data were addressed	N/A
	e)	If applicable, indicate how multiple testing was addressed	10	Section: Confounding analysis and Reverse MR analysis
7	Assessment of assumptions	Describe any methods or prior knowledge used to assess the assumptions or justify their validity	8-9	Section: Selection of IVs, Primary analysis, Sensitivity analysis
8	Sensitivity analyses and additional analyses	Describe any sensitivity analyses or additional analyses performed (e.g. comparison of effect estimates from different approaches, independent replication, bias analytic techniques, validation of instruments, simulations)	9-10	Section: Sensitivity analysis, Confounding analysis and Reverse MR analysis
9	Software and pre-registration
	a)	Name statistical software and package(s), including version and settings used	10	Section: Confounding analysis and Reverse MR analysis
	b)	State whether the study protocol and details were pre-registered (as well as when and where)	N/A
	RESULTS
10	Descriptive data
	a)	Report the numbers of individuals at each stage of included studies and reasons for exclusion. Consider use of a flow diagram	8	Section: Selection of IVs, Figure 1
	b)	Report summary statistics for phenotypic exposure(s), outcome(s), and other relevant variables (e.g. means, SDs, proportions)	11-13, Figures, Tables	Section: Results, Figures, Supplementary tables
	c)	If the data sources include meta-analyses of previous studies, provide the assessments of heterogeneity across these studies	N/A
	d)	For two-sample MR:	N/A – no overlap.
		i. Provide justification of the similarity of the genetic variant-exposure associations between the exposure and outcome samples
		ii. Provide information on the number of individuals who overlap between the exposure and outcome studies
11	Main results
	a)	Report the associations between genetic variant and exposure, and between genetic variant and outcome, preferably on an interpretable scale	11-13, Figures, Tables	Section: Results, Figures, Supplementary tables
	b)	Report MR estimates of the relationship between exposure and outcome, and the measures of uncertainty from the MR analysis, on an interpretable scale, such as odds ratio or relative risk per SD difference	11-13, Figures, Tables	Section: Results, Figures, Supplementary tables
	c)	If relevant, consider translating estimates of relative risk into absolute risk for a meaningful time period
	d)	Consider plots to visualize results (e.g. forest plot, scatterplot of associations between genetic variants and outcome versus between genetic variants and exposure)	Figures	Section: Figure2, Figure 3, Figure 4, Figure 5
12	Assessment of assumptions
	a)	Report the assessment of the validity of the assumptions	Tables	Section: Table S2-Table S7
	b)	Report any additional statistics (e.g., assessments of heterogeneity across genetic variants, such as I2, Q statistic or E-value)	Tables	Section: Table S2-Table S8
13	Sensitivity analyses and additional analyses
	a)	Report any sensitivity analyses to assess the robustness of the main results to violations of the assumptions	11-13, Figures, Tables	Section: Results, Table S2-Table S7
	b)	Report results from other sensitivity analyses or additional analyses	11-13, Figures, Tables	Section: Results, Table S2-Table S8
	c)	Report any assessment of direction of causal relationship (e.g., bidirectional MR)	12-13, Tables	Section: Confounding analysis and Reverse MR analysis, Table S8
	d)	When relevant, report and compare with estimates from non-MR analyses	N/A
	e)	Consider additional plots to visualize results (e.g., leave-one-out analyses)	Figures	Section: Figure2, Figure3, Figure4, Figure S1
	DISCUSSION
14	Key results	Summarize key results with reference to study objectives	13	Discussion para 1
15	Limitations	Discuss limitations of the study, taking into account the validity of the IV assumptions, other sources of potential bias, and imprecision. Discuss both direction and magnitude of any potential bias and any efforts to address them	17	Discussion para 6
16	Interpretation
	a)	Meaning: Give a cautious overall interpretation of results in the context of their limitations and in comparison with other studies	17	Discussion para 2-4
	b)	Mechanism: Discuss underlying biological mechanisms that could drive a potential causal relationship between the investigated exposure and the outcome, and whether the gene-environment equivalence assumption is reasonable. Use causal language carefully, clarifying that IV estimates may provide causal effects only under certain assumptions	16	Discussion para 5
	c)	Clinical relevance: Discuss whether the results have clinical or public policy relevance, and to what extent they inform effect sizes of possible interventions	13-16	Discussion para 3-5
17	Generalizability	Discuss the generalizability of the study results (a) to other populations, (b) across other exposure periods/timings, and (c) across other levels of exposure	16	Discussion para 5
	OTHER INFORMATION
18	Funding	Describe sources of funding and the role of funders in the present study and, if applicable, sources of funding for the databases and original study or studies on which the present study is based	19	Section: Funding
19	Data and data sharing	Provide the data used to perform all analyses or report where and how the data can be accessed, and reference these sources in the article. Provide the statistical code needed to reproduce the results in the article, or report whether the code is publicly accessible and if so, where	18	Section: Availability of data and material
20	Conflicts of Interest	All authors should declare all potential conflicts of interest	19	Section:Competing interests

## Sheet: Table S2
Supplementary Table 2. Characteristics of selected SNPs for sepsis phenotypes.
SNP	Sepsis phenotypes	Effect allele	Other allele	Beta	EAF	Chr	Pos.	SE	P	R2	F statistic
rs11068069	Sepsis	T	C	0.0829827	0.176434	12	116992511	0.0179101	3.59923e-06	4.41257e-05	21.4673
rs112431283	Sepsis	A	T	-0.232949	0.0253229	5	159389136	0.0461558	4.48756e-07	5.23574e-05	25.4723
rs11980516	Sepsis	T	G	0.088518	0.824145	7	41045825	0.0180583	9.49708e-07	4.93878e-05	24.0274
rs12544445	Sepsis	T	C	-0.0854932	0.18267	8	98443863	0.0182898	2.9487e-06	4.49115e-05	21.8496
rs139409755	Sepsis	T	C	-0.166688	0.040868	16	350025	0.0346913	1.54828e-06	4.74546e-05	23.0869
rs147793338	Sepsis	A	G	0.193076	0.0301634	6	104002954	0.0422191	4.80386e-06	4.29884e-05	20.914
rs150753765	Sepsis	G	A	-0.272048	0.0156981	3	1821906	0.0558148	1.09297e-06	4.88318e-05	23.7569
rs2226602	Sepsis	T	A	0.0755843	0.232284	11	87657063	0.0161831	3.00372e-06	4.48386e-05	21.8141
rs3851566	Sepsis	G	A	0.0629193	0.443948	10	126981173	0.0137356	4.6333e-06	4.31306e-05	20.9832
rs4841254	Sepsis	A	G	-0.0684439	0.653392	8	9791143	0.0143515	1.85055e-06	4.67505e-05	22.7443
rs72820148	Sepsis	T	A	0.122046	0.0757037	10	109950239	0.0264923	4.08809e-06	4.36235e-05	21.223
rs80054869	Sepsis	C	T	-0.300263	0.0120748	4	124945785	0.0635077	2.26772e-06	4.59475e-05	22.3537
rs114724320	Sepsis-related death	T	C	-0.491806	0.0252885	8	145246916	0.106933	4.24121e-06	4.34787e-05	21.1525
rs17090050	Sepsis-related death	A	G	-0.174818	0.256111	18	53742508	0.0382454	4.85478e-06	4.29464e-05	20.8935
rs177999	Sepsis-related death	T	C	0.201473	0.178276	18	20067904	0.0438734	4.38682e-06	4.33455e-05	21.0877
rs190351470	Sepsis-related death	T	C	-0.558928	0.0201377	11	24810013	0.120473	3.49349e-06	4.4243e-05	21.5244
rs34209645	Sepsis-related death	A	G	0.159012	0.43027	2	224799485	0.0337929	2.53262e-06	4.55114e-05	22.1415
rs470236	Sepsis-related death	G	A	0.197506	0.807423	11	102658210	0.0422415	2.93049e-06	4.49359e-05	21.8615
rs4787745	Sepsis-related death	A	G	0.289815	0.92244	16	25738140	0.0624656	3.49092e-06	4.42458e-05	21.5257
rs62340396	Sepsis-related death	T	G	-0.462562	0.0291662	4	184788308	0.0997419	3.52501e-06	4.42076e-05	21.5071
rs7155416	Sepsis-related death	T	G	0.24324	0.112516	14	76951373	0.0529667	4.38349e-06	4.33488e-05	21.0893
rs77613868	Sepsis-related death	T	C	-0.673561	0.013907	3	140189045	0.143755	2.79293e-06	4.51253e-05	21.9536
rs824453	Sepsis-related death	C	T	0.223127	0.149087	2	19692292	0.046789	1.85328e-06	4.67442e-05	22.7413
rs9955473	Sepsis-related death	C	T	-0.169002	0.314691	18	73290106	0.0361913	3.01655e-06	4.48216e-05	21.8059

## Sheet: Table S3
Supplementary Table 3. Sensitivity analysis results for the associations of sepsis and sepsis-related death with the volume of subcortical structures.
Exposure	Outcome	SNPs	Methods	Beta	SE	P	Heterogeneity test			Pleiotropy test			MR-PRESSO global test
							Cochrane's Q test			MR-Egger intercept test
							Q_Inverse.variance.weighted	Q_df_Inverse.variance.weighted	Q_pval_Inverse.variance.weighted	Intercept	SE	P	RSSobs	P
Sepsis	Accumbens	8	IVW	-3.21586	6.57831	0.624942	3.69659	7	0.813986	1.13234	1.50696	0.48083	5.03331	0.803667
		8	WM	-1.78025	8.80332	0.839741
		8	MR-egger	-14.8626	16.838	0.411375
Sepsis	Amygdala	8	IVW	19.5038	16.3667	0.233387	9.401	7	0.225133	-1.80311	4.00762	0.668565	11.9041	0.268667
		8	WM	23.2137	18.9961	0.221697
		8	MR-egger	38.1565	44.9561	0.428577
Sepsis	Caudate	8	IVW	-26.4261	29.0073	0.362286	6.94542	7	0.434584	-3.29701	6.98303	0.653505	9.50602	0.413333
		8	WM	-15.8794	37.3287	0.670549
		8	MR-egger	7.26225	77.654	0.928535
Sepsis	Hippocampus	8	IVW	-0.641091	34.1527	0.985024	10.5078	7	0.161576	6.72572	7.96706	0.430928	14.1044	0.163667
		8	WM	-3.41286	38.8993	0.930087
		8	MR-egger	-69.5803	88.7986	0.46309
Sepsis	ICV	8	IVW	-4235.84	10972.5	0.699466	6.19069	7	0.517669	-1557.54	2391.94	0.539066	7.68041	0.559
		8	WM	3456.35	13881.4	0.803367
		8	MR-egger	10957.2	25783.5	0.685677
Sepsis	Pallidum	8	IVW	-12.9674	11.3072	0.251454	3.11931	7	0.87375	-0.899749	2.5642	0.737663	4.02978	0.878667
		8	WM	-17.496	14.4744	0.226756
		8	MR-egger	-3.78514	28.5069	0.898709
Sepsis	Putamen	8	IVW	-24.3986	39.0247	0.531834	8.51236	7	0.289586	9.87426	8.6769	0.298515	11.3299	0.315333
		8	WM	-43.8298	49.4756	0.375678
		8	MR-egger	-125.07	96.3702	0.24201
Sepsis	Thalamus	8	IVW	-38.1489	52.5036	0.467474	13.9627	7	0.0518492	-8.42682	12.4732	0.524468	18.2646	0.0673333
		8	WM	-12.0682	56.0721	0.82959
		8	MR-egger	48.3521	139.22	0.740219
Sepsis-related death	Accumbens	12	IVW	-2.98903	2.19516	0.17331	11.5971	11	0.394677	-1.37391	1.39413	0.347624	13.6028	0.420333
		12	WM	-4.84068	2.9471	0.100482
		12	MR-egger	2.74408	6.21889	0.66842
Sepsis-related death	Amygdala	12	IVW	0.0278035	5.76197	0.99615	17.3058	11	0.0991505	-4.3211	3.58326	0.255608	20.5775	0.102333
		12	WM	-1.62013	6.59352	0.805903
		12	MR-egger	18.1288	16.0372	0.28468
Sepsis-related death	Caudate	12	IVW	-2.44914	12.9984	0.850549	20.7286	11	0.0362944	3.39947	8.49697	0.69751	24.7324	0.0416667
		12	WM	1.98883	13.406	0.882063
		12	MR-egger	-16.5488	37.7483	0.670416
Sepsis-related death	Hippocampus	12	IVW	1.03788	11.333	0.927031	17.0351	11	0.106841	8.58937	6.97064	0.246053	20.1037	0.113
		12	WM	-4.3098	13.0961	0.742087
		12	MR-egger	-34.6676	31.0209	0.289886
Sepsis-related death	ICV	12	IVW	184.596	3642.31	0.95958	6.92657	11	0.804998	-172.139	2227.27	0.93992	8.27528	0.805
		12	WM	119.798	4655.76	0.979472
		12	MR-egger	883.076	9743.88	0.929577
Sepsis-related death	Pallidum	12	IVW	1.90601	3.69868	0.606328	6.10811	11	0.866054	-0.432265	2.32326	0.856118	7.23274	0.876
		12	WM	-1.55085	4.6912	0.740957
		12	MR-egger	3.69736	10.3138	0.727432
Sepsis-related death	Putamen	12	IVW	-12.7664	11.5592	0.269406	5.51409	11	0.903743	-4.56328	7.24629	0.542984	6.47116	0.916333
		12	WM	-18.1472	15.1628	0.231377
		12	MR-egger	6.12795	32.1531	0.852663
Sepsis-related death	Thalamus	12	IVW	-11.8097	12.136	0.330494	6.96516	11	0.801898	-2.67046	7.62606	0.73347	8.34589	0.809333
		12	WM	-10.8944	16.28	0.503375
		12	MR-egger	-0.726188	33.8983	0.98333

## Sheet: Table S4
Supplementary Table 4. Sensitivity analysis results for the associations of sepsis with cortical thickness.
Exposure	Outcome	SNPs	Methods	Beta	SE	P	Heterogeneity test			Pleiotropy test			MR-PRESSO global test
							Cochrane's Q test			MR-Egger intercept test
							Q_Inverse.variance.weighted	Q_df_Inverse.variance.weighted	Q_pval_Inverse.variance.weighted	Intercept	SE	P	RSSobs	P
Sepsis	Banks of the Superior Temporal Sulcus	12	IVW	0.00218012	0.00468279	0.64153	7.37646	11	0.767829	0.00100244	0.0010591	0.366205	8.95339	0.759667
		12	WM	0.00135913	0.00609045	0.823412
		12	MR-egger	-0.00719465	0.0109559	0.526202
Sepsis	Caudal Anterior Cingulate	12	IVW	-0.00580016	0.00759529	0.445075	6.66572	11	0.825472	-0.000769279	0.00173248	0.666473	8.09247	0.810333
		12	WM	-0.00131629	0.00992936	0.894537
		12	MR-egger	0.00140327	0.0179127	0.939104
Sepsis	Caudal Middle Frontal	12	IVW	-0.000180646	0.00390718	0.963123	12.7714	11	0.308526	0.00123802	0.000850787	0.176291	15.2328	0.314333
		12	WM	-0.00375568	0.00512727	0.463868
		12	MR-egger	-0.0117576	0.00878375	0.21035
Sepsis	Cuneus	12	IVW	-0.000152932	0.00404466	0.969838	8.6835	11	0.65108	-0.000353956	0.000929297	0.711255	10.3857	0.654333
		12	WM	0.00582521	0.00560918	0.299031
		12	MR-egger	0.00317049	0.00961737	0.748456
Sepsis	Entorhinal	12	IVW	0.0124293	0.0116889	0.287628	5.26868	11	0.917459	-0.00106574	0.00267078	0.698255	6.41027	0.926667
		12	WM	0.00954318	0.0151144	0.527782
		12	MR-egger	0.0223989	0.0275835	0.435672
Sepsis	Frontal Pole	12	IVW	0.00538795	0.00997182	0.588978	16.8576	11	0.112158	-0.0021686	0.00228427	0.364816	20.1233	0.12
		12	WM	0.000768538	0.0117631	0.947907
		12	MR-egger	0.025709	0.0236328	0.302184
Sepsis	Fusiform	12	IVW	-0.00227195	0.00384659	0.554763	4.16746	11	0.96476	-0.00111997	0.000888371	0.236037	4.9027	0.972333
		12	WM	-0.00325459	0.00489996	0.506558
		12	MR-egger	0.00829748	0.00922408	0.38951
Sepsis	Inferior Parietal	12	IVW	-0.000875431	0.00326092	0.788344	14.7811	11	0.192741	0.000629619	0.00074806	0.419646	17.7979	0.195333
		12	WM	-0.000168002	0.00392564	0.965864
		12	MR-egger	-0.00676843	0.00774242	0.402515
Sepsis	Inferior Temporal	12	IVW	-0.00574381	0.00497193	0.247989	14.815	11	0.191124	-0.0013692	0.00109938	0.241365	17.791	0.196333
		12	WM	-0.00610134	0.00648577	0.346845
		12	MR-egger	0.00720167	0.011471	0.544195
Sepsis	Insula	12	IVW	-0.00277151	0.00606096	0.647475	19.6366	11	0.0505802	-0.00065767	0.00142163	0.653542	23.3032	0.0563333
		12	WM	-0.000951643	0.00668865	0.886861
		12	MR-egger	0.00339505	0.0147392	0.82247
Sepsis	Isthmus Cingulate	12	IVW	0.003423	0.0064199	0.593905	9.14452	11	0.608554	0.00210549	0.00145987	0.179812	10.775	0.611667
		12	WM	0.00317098	0.00806929	0.694342
		12	MR-egger	-0.0162042	0.0150471	0.306818
Sepsis	Lateral Occipital	12	IVW	-0.00028688	0.00350734	0.934811	11.7668	11	0.381421	-0.00140566	0.000775698	0.100056	14.1842	0.371
		12	WM	-0.00269015	0.00469451	0.566617
		12	MR-egger	0.0127818	0.00796931	0.139823
Sepsis	Lateral Orbitofrontal	12	IVW	0.000466228	0.00425349	0.912718	9.31077	11	0.593231	0.000841522	0.000961581	0.402026	11.1348	0.595
		12	WM	-0.00284087	0.00594701	0.632866
		12	MR-egger	-0.00742923	0.00997431	0.473512
Sepsis	Lingual	12	IVW	0.000971911	0.00356726	0.785274	8.41856	11	0.675391	-0.00121529	0.000813493	0.166064	10.058	0.689333
		12	WM	-0.0003157	0.00478687	0.947417
		12	MR-egger	0.0121633	0.00829728	0.173391
Sepsis	Medial Orbitofrontal	12	IVW	-0.00179745	0.00499758	0.719098	10.2839	11	0.505049	0.000658842	0.00114279	0.577009	12.3199	0.497667
		12	WM	-0.00105855	0.00680052	0.876304
		12	MR-egger	-0.00791346	0.0117267	0.515086
Sepsis	Middle Temporal	12	IVW	0.00675061	0.00403634	0.0944339	9.3142	11	0.592915	-0.00037504	0.000925617	0.693879	11.1725	0.599333
		12	WM	0.00582863	0.00570012	0.306523
		12	MR-egger	0.0102627	0.00956162	0.308346
Sepsis	Paracentral	12	IVW	-0.00698996	0.00556905	0.209426	20.4648	11	0.0393589	0.00140437	0.00126087	0.291414	24.548	0.0486667
		12	WM	-0.002984	0.00621993	0.631406
		12	MR-egger	-0.0201786	0.0130598	0.153359
Sepsis	Parahippocampal	12	IVW	0.00447235	0.0102463	0.662486	5.58336	11	0.899669	-0.00149875	0.00234243	0.536668	6.6788	0.897333
		12	WM	0.0050165	0.0130571	0.700831
		12	MR-egger	0.0184661	0.0241524	0.462189
Sepsis	Pars Opercularis	12	IVW	0.00241477	0.00383999	0.529448	12.7462	11	0.310235	-0.000402106	0.000909582	0.66784	14.9048	0.331
		12	WM	0.00238418	0.0050213	0.63492
		12	MR-egger	0.00611768	0.00927734	0.52452
Sepsis	Pars Orbitalis	12	IVW	0.0039598	0.00704646	0.574146	17.964	11	0.0824195	-0.00263196	0.00148809	0.107383	21.418	0.0976667
		12	WM	0.00338697	0.00812338	0.676722
		12	MR-egger	0.0283506	0.0152243	0.0921822
Sepsis	ParsTriangularis	12	IVW	0.00637488	0.00470284	0.175246	16.2845	11	0.130894	-0.00101678	0.00107587	0.366894	19.4538	0.137667
		12	WM	0.00714772	0.00573615	0.212734
		12	MR-egger	0.0157608	0.0109984	0.18237
Sepsis	Pericalcarine	12	IVW	0.00112462	0.0040933	0.783511	11.7691	11	0.381251	-0.00161083	0.00090047	0.103917	14.2157	0.368333
		12	WM	-0.00297936	0.00566697	0.599068
		12	MR-egger	0.0162085	0.00931452	0.11246
Sepsis	Postcentral	12	IVW	-0.00459632	0.00326331	0.158988	9.9374	11	0.536026	2.76423e-05	0.00074237	0.97103	11.7712	0.551667
		12	WM	-0.00747642	0.0046226	0.1058
		12	MR-egger	-0.00485784	0.00774461	0.544547
Sepsis	Posterior Cingulate	12	IVW	-0.000294056	0.00440263	0.946748	7.49725	11	0.757505	0.000140804	0.00100511	0.891371	8.9126	0.753
		12	WM	0.00115431	0.00582887	0.843018
		12	MR-egger	-0.00162136	0.0104476	0.87976
Sepsis	Precentral	12	IVW	-0.00251644	0.00578356	0.663489	27.7557	11	0.0035282	0.00164877	0.00128064	0.226932	33.4514	0.004
		12	WM	-0.00956839	0.00569048	0.0926712
		12	MR-egger	-0.0179644	0.013249	0.204953
Sepsis	Precuneus	12	IVW	-0.00120342	0.00306633	0.694717	7.64121	11	0.745037	0.000306529	0.000687608	0.665245	9.06308	0.761667
		12	WM	-0.000848571	0.00394311	0.829609
		12	MR-egger	-0.00403344	0.00705007	0.579879
Sepsis	Rostral Anterior Cingulate	12	IVW	-0.00595706	0.00704732	0.397947	12.0847	11	0.357309	0.000454693	0.00167267	0.791277	14.462	0.351
		12	WM	0.00439216	0.00870485	0.613865
		12	MR-egger	-0.0102006	0.0172603	0.567648
Sepsis	Rostral Middle Frontal	12	IVW	0.00228547	0.0034908	0.512653	13.8469	11	0.241581	0.00086407	0.000799989	0.305458	16.3964	0.248333
		12	WM	0.0013038	0.00440571	0.76728
		12	MR-egger	-0.00581002	0.00825716	0.497716
Sepsis	Superior Frontal	12	IVW	-0.00163591	0.00380123	0.666931	14.3616	11	0.213626	0.00128868	0.000821443	0.147767	17.265	0.218667
		12	WM	-0.00324661	0.00490018	0.50762
		12	MR-egger	-0.0137415	0.00850289	0.137146
Sepsis	Superior Parietal	12	IVW	-0.00161003	0.00302288	0.5943	7.20683	11	0.782095	8.1338e-05	0.000687844	0.908211	8.58377	0.775333
		12	WM	-0.00275203	0.00394646	0.48559
		12	MR-egger	-0.00237254	0.00712164	0.745904
Sepsis	Superior Temporal	12	IVW	0.00201856	0.00403634	0.617007	8.20542	11	0.694793	0.0001708	0.000925617	0.85729	9.8085	0.708333
		12	WM	0.00278328	0.00543275	0.608431
		12	MR-egger	0.000419112	0.00956162	0.965901
Sepsis	Supramarginal	12	IVW	0.0026586	0.00389041	0.494371	20.5908	11	0.0378674	-0.000200869	0.000922871	0.832074	24.6416	0.0396667
		12	WM	0.00622899	0.00409416	0.128151
		12	MR-egger	0.00455669	0.00962389	0.64604
Sepsis	Temporal Pole	12	IVW	-4.01934e-06	0.0101803	0.999685	7.82176	11	0.729176	0.00222817	0.00231695	0.358887	9.25058	0.737333
		12	WM	-0.00372613	0.0135961	0.784039
		12	MR-egger	-0.020864	0.0239614	0.404316
Sepsis	Transverse Temporal	12	IVW	-0.00476281	0.00698951	0.495604	12.7059	11	0.312983	0.00132097	0.00161505	0.432464	15.4428	0.304333
		12	WM	-0.00471745	0.00873065	0.588968
		12	MR-egger	-0.0172226	0.0168057	0.329607

## Sheet: Table S5
Supplementary Table 5. Sensitivity analysis results for the associations of sepsis with cortical surface area.
Exposure	Outcome	SNPs	Methods	Beta	SE	P	Heterogeneity test			Pleiotropy test			MR-PRESSO global test
							Cochrane's Q test			MR-Egger intercept test
							Q_Inverse.variance.weighted	Q_df_Inverse.variance.weighted	Q_pval_Inverse.variance.weighted	Intercept	SE	P	RSSobs	P
Sepsis	Banks of the Superior Temporal Sulcus	12	IVW	3.24805	4.15668	0.434564	9.2761	11	0.596424	0.937459	0.945365	0.344762	10.8374	0.625667
		12	WM	1.72351	5.81202	0.766816
		12	MR-egger	-5.50973	9.76094	0.584874
Sepsis	Caudal Anterior Cingulate	12	IVW	-3.36588	3.7124	0.364588	4.40116	11	0.956681	-0.600664	0.843843	0.492848	5.28793	0.958333
		12	WM	-2.84434	4.81174	0.554436
		12	MR-egger	2.2521	8.72194	0.80148
Sepsis	Caudal Middle Frontal	12	IVW	-1.90875	11.7163	0.870586	15.8912	11	0.14522	-2.21448	2.70768	0.432496	19.0298	0.162
		12	WM	-10.0987	13.9277	0.468403
		12	MR-egger	18.7489	27.9198	0.517097
Sepsis	Cuneus	12	IVW	1.14621	5.63642	0.838855	7.7302	11	0.737249	0.605791	1.28068	0.646351	9.16034	0.745333
		12	WM	-5.47687	7.80576	0.482901
		12	MR-egger	-4.52359	13.2454	0.739778
Sepsis	Entorhinal	12	IVW	-4.27371	2.32809	0.0663994	8.97484	11	0.624215	1.16947	0.529775	0.0517813	10.8494	0.637
		12	WM	-4.431	3.1914	0.165009
		12	MR-egger	-15.1556	5.45165	0.0194506
Sepsis	Frontal Pole	12	IVW	-0.116918	1.09958	0.915321	3.67346	11	0.978515	0.167577	0.250254	0.518257	4.3916	0.976
		12	WM	-0.12835	1.44689	0.929315
		12	MR-egger	-1.68021	2.58056	0.529657
Sepsis	Fusiform	12	IVW	-6.22368	9.49106	0.511991	11.4902	11	0.403154	2.6061	2.11171	0.245375	14.0274	0.397333
		12	WM	2.63407	12.9318	0.838596
		12	MR-egger	-30.546	21.7865	0.191167
Sepsis	Inferior Parietal	12	IVW	-7.86994	16.9387	0.64221	12.5556	11	0.323359	-3.25194	3.91056	0.425057	14.955	0.324
		12	WM	-10.8454	22.2304	0.625647
		12	MR-egger	22.492	40.3517	0.589513
Sepsis	Inferior Temporal	12	IVW	1.60798	11.9048	0.892557	14.0394	11	0.230819	1.66551	2.79218	0.564107	16.863	0.225667
		12	WM	-15.3635	14.8603	0.301202
		12	MR-egger	-13.9241	28.785	0.638998
Sepsis	Insula	12	IVW	-2.01059	6.275	0.748656	6.62713	11	0.828426	1.67618	1.42859	0.267858	7.85953	0.831667
		12	WM	-4.08967	8.00266	0.609324
		12	MR-egger	-17.6006	14.6943	0.258622
Sepsis	Isthmus Cingulate	12	IVW	-2.33134	5.12573	0.64923	16.0474	11	0.13938	-0.15448	1.22212	0.901918	19.2421	0.139667
		12	WM	-6.27253	6.01612	0.297124
		12	MR-egger	-0.889785	12.6062	0.945121
Sepsis	Lateral Occipital	12	IVW	21.2542	13.9666	0.128063	6.47305	11	0.840013	0.437469	3.17565	0.893167	7.69938	0.859
		12	WM	2.8264	18.1411	0.87619
		12	MR-egger	17.1758	32.735	0.61123
Sepsis	Lateral Orbitofrontal	12	IVW	0.479609	9.17138	0.958294	20.1555	11	0.0432535	-0.204847	2.18901	0.927291	24.1704	0.0503333
		12	WM	-2.49664	9.80521	0.799014
		12	MR-egger	2.38579	22.5248	0.917742
Sepsis	Lingual	12	IVW	26.9884	11.247	0.0164122	10.7425	11	0.46508	5.99433	2.55615	0.0409844	12.9735	0.485
		12	WM	26.4865	15.3419	0.0842729
		12	MR-egger	-28.9365	26.367	0.298167
Sepsis	Medial Orbitofrontal	12	IVW	-0.603646	5.05103	0.904872	3.342	11	0.985391	1.47211	1.14956	0.229243	4.00541	0.983333
		12	WM	0.635659	6.71565	0.92459
		12	MR-egger	-14.3269	11.8471	0.254355
Sepsis	Middle Temporal	12	IVW	13.2416	9.07599	0.144574	3.26041	11	0.986817	1.40191	2.06331	0.512273	3.90002	0.992333
		12	WM	14.6233	11.4641	0.202107
		12	MR-egger	0.172712	21.2683	0.99368
Sepsis	Paracentral	12	IVW	5.2808	5.72869	0.356624	11.833	11	0.376327	-0.0168753	1.36711	0.990394	13.8	0.420333
		12	WM	8.91607	7.47907	0.233208
		12	MR-egger	5.43852	14.1195	0.70817
Sepsis	Parahippocampal	11	IVW	-1.85958	2.93547	0.526417	9.36033	10	0.498282	0.307645	0.673491	0.658646	11.2712	0.507667
		11	WM	-2.8167	3.88242	0.468145
		11	MR-egger	-4.80549	7.09581	0.515289
Sepsis	Pars Opercularis	12	IVW	3.80155	7.82926	0.627281	15.9926	11	0.141407	-0.688433	1.85585	0.718411	18.8478	0.155667
		12	WM	6.71983	8.87865	0.449138
		12	MR-egger	10.215	19.1162	0.604765
Sepsis	Pars Orbitalis	12	IVW	-1.14096	3.35454	0.733763	23.6461	11	0.0143106	-0.294481	0.79518	0.718858	28.8209	0.0163333
		12	WM	-3.60569	3.32852	0.278687
		12	MR-egger	1.60567	8.19866	0.848653
Sepsis	ParsTriangularis	12	IVW	3.08489	6.02616	0.608709	10.5645	11	0.480437	-0.78517	1.38771	0.583998	12.5778	0.499667
		12	WM	2.85329	8.20231	0.727942
		12	MR-egger	10.3986	14.292	0.483556
Sepsis	Pericalcarine	12	IVW	19.3815	7.92547	0.0144666	12.4668	11	0.329598	3.57803	1.69251	0.0606285	15.0031	0.346
		12	WM	21.3525	10.4016	0.0400904
		12	MR-egger	-13.9705	17.4447	0.441833
Sepsis	Postcentral	12	IVW	-26.5933	15.4856	0.0859254	23.4794	11	0.0151159	3.88023	3.48035	0.290972	28.0296	0.017
		12	WM	-45.6499	16.6237	0.00603142
		12	MR-egger	-62.8751	35.9674	0.111019
Sepsis	Posterior Cingulate	12	IVW	-3.28573	4.26547	0.441117	8.02487	11	0.711074	-1.18666	0.969542	0.249028	9.55854	0.712
		12	WM	-1.646	5.73205	0.773993
		12	MR-egger	7.81338	10.0214	0.453643
Sepsis	Precentral	12	IVW	-0.463598	13.0385	0.971636	12.1435	11	0.352955	-4.37845	2.82289	0.151935	14.8186	0.349333
		12	WM	1.97376	17.2677	0.908997
		12	MR-egger	40.4365	29.1433	0.195428
Sepsis	Precuneus	12	IVW	18.6041	11.5131	0.106114	12.9485	11	0.296706	0.299138	2.74332	0.915326	15.2687	0.321667
		12	WM	31.3654	15.3498	0.041016
		12	MR-egger	15.81	28.323	0.588983
Sepsis	Rostral Anterior Cingulate	12	IVW	-6.29805	3.8632	0.103045	12.7739	11	0.308361	-0.414393	0.912598	0.659467	15.2202	0.342
		12	WM	-7.75555	5.18008	0.134345
		12	MR-egger	-2.43083	9.41369	0.801471
Sepsis	Rostral Middle Frontal	12	IVW	-28.4027	17.5111	0.104806	15.3882	11	0.165406	-8.43123	3.37006	0.0313498	18.4366	0.172
		12	WM	-31.6124	21.2856	0.137503
		12	MR-egger	50.1094	34.6992	0.179299
Sepsis	Superior Frontal	12	IVW	5.97128	15.0866	0.692253	11.2312	11	0.424103	-0.076388	3.59991	0.983488	13.2195	0.457667
		12	WM	23.5827	20.0736	0.24007
		12	MR-egger	6.68453	37.151	0.860802
Sepsis	Superior Parietal	12	IVW	18.8742	16.6154	0.255979	13.1701	11	0.282352	-2.1192	3.90393	0.599131	15.6286	0.303
		12	WM	11.4802	20.9965	0.58454
		12	MR-egger	38.6726	40.3137	0.360031
Sepsis	Superior Temporal	12	IVW	-15.7209	13.7707	0.253614	27.1139	11	0.00441654	-2.78626	3.16614	0.399504	33.4061	0.00366667
		12	WM	-1.26653	11.2099	0.910044
		12	MR-egger	10.2739	32.6519	0.759495
Sepsis	Supramarginal	12	IVW	-10.1521	14.4584	0.482581	15.6029	11	0.156524	2.13844	3.38122	0.541285	18.9912	0.151667
		12	WM	3.43383	16.7434	0.837506
		12	MR-egger	-30.105	34.8773	0.40827
Sepsis	Temporal Pole	12	IVW	1.13663	2.04124	0.577641	14.7327	11	0.195065	-0.190147	0.483563	0.70241	17.7753	0.181333
		12	WM	-1.54657	2.58631	0.549852
		12	MR-egger	2.90814	4.98093	0.572252
Sepsis	Transverse Temporal	12	IVW	-2.41504	1.88906	0.201097	10.4503	11	0.49039	-0.428793	0.429749	0.34192	12.6305	0.489
		12	WM	-0.958109	2.61916	0.714509
		12	MR-egger	1.58739	4.43391	0.727776

## Sheet: Table S6
Supplementary Table 6. Sensitivity analysis results for the associations of sepsis-related death with cortical thickness.
Exposure	Outcome	SNPs	Methods	Beta	SE	P	Heterogeneity test			Pleiotropy test			MR-PRESSO global test
							Cochrane's Q test			MR-Egger intercept test
							Q_Inverse.variance.weighted	Q_df_Inverse.variance.weighted	Q_pval_Inverse.variance.weighted	Intercept	SE	P	RSSobs	P
Sepsis-related death	Banks of the Superior Temporal Sulcus	12	IVW	-0.000326449	0.0018174	0.857448	7.23159	11	0.780031	0.000615529	0.00110068	0.588312	8.60623	0.784667
		12	WM	-0.000334115	0.00240425	0.889475
		12	MR-egger	-0.0028484	0.00486216	0.570973
Sepsis-related death	Caudal Anterior Cingulate	12	IVW	-0.000386518	0.00297234	0.896536	9.53871	11	0.572294	-0.000715634	0.00181815	0.702134	11.4013	0.583667
		12	WM	-2.22834e-05	0.00401126	0.995568
		12	MR-egger	0.00251476	0.00794777	0.758197
Sepsis-related death	Caudal Middle Frontal	12	IVW	0.00115657	0.0014517	0.425625	11.8098	11	0.378112	0.000961783	0.000897484	0.309061	14.1217	0.379333
		12	WM	0.000424408	0.0019131	0.824436
		12	MR-egger	-0.00269809	0.00387523	0.502141
Sepsis-related death	Cuneus	12	IVW	-0.000257093	0.00161205	0.873289	7.30081	11	0.774227	-7.6395e-05	0.000995522	0.940345	8.68917	0.779667
		12	WM	0.000474941	0.002088	0.820064
		12	MR-egger	5.09894e-05	0.00432626	0.990828
Sepsis-related death	Entorhinal	12	IVW	0.000537726	0.00461663	0.907275	10.9222	11	0.449807	0.000721124	0.00295138	0.811912	12.98	0.451
		12	WM	-0.000879407	0.00644338	0.89144
		12	MR-egger	-0.00237464	0.0128537	0.857123
Sepsis-related death	Frontal Pole	12	IVW	-0.000935398	0.00318188	0.768776	9.22441	11	0.601186	-0.000715155	0.00194393	0.720621	11.028	0.603333
		12	WM	-0.00500751	0.00428885	0.242983
		12	MR-egger	0.00195383	0.00847358	0.82229
Sepsis-related death	Fusiform	12	IVW	-0.00152996	0.00151278	0.311845	5.60937	11	0.898117	-0.000545029	0.000934336	0.572589	6.66388	0.897667
		12	WM	-0.000656241	0.00197377	0.739526
		12	MR-egger	0.000675605	0.00407238	0.871542
Sepsis-related death	Inferior Parietal	12	IVW	-0.000160022	0.00120737	0.894559	13.39	11	0.268599	0.0015636	0.000670573	0.0419255	15.982	0.276667
		12	WM	-2.91204e-05	0.00169903	0.986325
		12	MR-egger	-0.00645365	0.00291251	0.0510535
Sepsis-related death	Inferior Temporal	12	IVW	-0.00159168	0.00171902	0.354487	7.07662	11	0.792845	-0.000336217	0.00105314	0.756106	8.42813	0.788667
		12	WM	-0.00175523	0.00227302	0.439995
		12	MR-egger	-0.000227512	0.00460584	0.961576
Sepsis-related death	Insula	12	IVW	-0.00113428	0.001771	0.521867	10.5741	11	0.479604	-0.000300781	0.00110935	0.791804	12.6079	0.485667
		12	WM	-0.00104846	0.00239035	0.660935
		12	MR-egger	8.67551e-05	0.00485525	0.986095
Sepsis-related death	Isthmus Cingulate	12	IVW	-0.00244513	0.00255321	0.338229	8.62175	11	0.656761	-0.000421718	0.00155813	0.792159	10.1927	0.658
		12	WM	0.000714718	0.00344904	0.835837
		12	MR-egger	-0.000742349	0.00678966	0.9151
Sepsis-related death	Lateral Occipital	12	IVW	-0.00048588	0.00132514	0.71387	6.32356	11	0.850927	0.000955836	0.000808184	0.264286	7.53311	0.851
		12	WM	0.000466145	0.00176389	0.791572
		12	MR-egger	-0.00439769	0.00356311	0.245336
Sepsis-related death	Lateral Orbitofrontal	12	IVW	0.000104401	0.00214362	0.961156	17.9866	11	0.0818924	-0.000623134	0.00135565	0.655594	21.2395	0.096
		12	WM	-0.00142819	0.00239616	0.551153
		12	MR-egger	0.0026366	0.00594122	0.666649
Sepsis-related death	Lingual	12	IVW	-0.00277852	0.00138476	0.0448032	9.26625	11	0.597331	-0.00146476	0.000858385	0.118739	11.0519	0.616
		12	WM	-0.00203833	0.0018577	0.272538
		12	MR-egger	0.00312581	0.00372689	0.421223
Sepsis-related death	Medial Orbitofrontal	12	IVW	0.000840694	0.00197255	0.669965	8.60684	11	0.658131	-0.00164803	0.00120602	0.201717	10.2851	0.646
		12	WM	0.00250973	0.0025572	0.326379
		12	MR-egger	0.00745383	0.00522601	0.184248
Sepsis-related death	Middle Temporal	12	IVW	-0.00188177	0.00160542	0.241143	10.8592	11	0.455133	-0.000354744	0.0010222	0.735753	12.8228	0.459333
		12	WM	-0.00271743	0.00219541	0.215799
		12	MR-egger	-0.000458091	0.00442658	0.919623
Sepsis-related death	Paracentral	12	IVW	0.00131079	0.00161689	0.417546	8.2994	11	0.686259	-0.000192151	0.000999544	0.851403	9.92366	0.708333
		12	WM	-7.29064e-05	0.00208256	0.972073
		12	MR-egger	0.00208785	0.00435355	0.641846
Sepsis-related death	Parahippocampal	12	IVW	0.00187599	0.00400016	0.639085	10.7111	11	0.467778	-0.00199564	0.00245957	0.436036	12.837	0.478667
		12	WM	0.00694275	0.00530049	0.190252
		12	MR-egger	0.00995626	0.0107358	0.375564
Sepsis-related death	Pars Opercularis	12	IVW	0.000135308	0.0013802	0.921904	10.6329	11	0.474507	-0.000643198	0.000842334	0.462747	12.6691	0.474667
		12	WM	-0.00126256	0.00183053	0.490367
		12	MR-egger	0.00275667	0.00370122	0.473533
Sepsis-related death	Pars Orbitalis	12	IVW	-0.000794285	0.00257543	0.757772	15.4287	11	0.163699	-0.000678476	0.00162637	0.685367	18.2703	0.184
		12	WM	0.00253936	0.0029182	0.384201
		12	MR-egger	0.00197045	0.00714793	0.788416
Sepsis-related death	ParsTriangularis	12	IVW	-0.00146521	0.00148766	0.324669	10.0618	11	0.524836	-0.00124253	0.000908642	0.201429	11.8318	0.535
		12	WM	-0.00184759	0.00201565	0.359341
		12	MR-egger	0.00357408	0.00397411	0.389613
Sepsis-related death	Pericalcarine	12	IVW	-0.000304071	0.00172179	0.859822	13.1568	11	0.283203	0.00147628	0.000995466	0.16889	15.6709	0.286333
		12	WM	0.00227923	0.00220674	0.301675
		12	MR-egger	-0.00634257	0.00438779	0.178916
Sepsis-related death	Postcentral	12	IVW	0.00117366	0.0012821	0.359971	6.03999	11	0.870683	-0.000205536	0.000794269	0.801058	7.28076	0.872667
		12	WM	0.00176585	0.00164784	0.283894
		12	MR-egger	0.00200739	0.00346757	0.575461
Sepsis-related death	Posterior Cingulate	12	IVW	0.000574565	0.001771	0.745613	10.5584	11	0.480966	-0.00104127	0.00108278	0.358892	12.462	0.481333
		12	WM	0.00121911	0.0023963	0.610932
		12	MR-egger	0.00480165	0.00473893	0.334836
Sepsis-related death	Precentral	12	IVW	0.00387888	0.00145091	0.00750841	6.23663	11	0.857118	0.00115812	0.000881022	0.218021	7.39543	0.865667
		12	WM	0.00412373	0.0018792	0.0282063
		12	MR-egger	-0.000750516	0.00380891	0.847742
Sepsis-related death	Precuneus	12	IVW	0.000766354	0.00137934	0.578489	14.5222	11	0.20543	-0.000371273	0.000868937	0.678234	17.3195	0.199
		12	WM	0.000259986	0.00162568	0.87294
		12	MR-egger	0.00227505	0.00381093	0.563792
Sepsis-related death	Rostral Anterior Cingulate	12	IVW	0.00213603	0.00276102	0.439146	11.9318	11	0.368795	-0.00358593	0.00162014	0.0512692	14.3438	0.369
		12	WM	0.00574731	0.00348658	0.0992693
		12	MR-egger	0.016675	0.00708356	0.0403612
Sepsis-related death	Rostral Middle Frontal	12	IVW	-0.000525928	0.00124556	0.672849	7.06839	11	0.793518	-0.0009853	0.000765357	0.226961	8.36112	0.804667
		12	WM	-0.000422265	0.00161174	0.793326
		12	MR-egger	0.00341299	0.00330347	0.325872
Sepsis-related death	Superior Frontal	12	IVW	0.00142819	0.00187053	0.445153	22.2033	11	0.022845	-0.000999789	0.00114453	0.40286	26.4494	0.0303333
		12	WM	0.00121947	0.00190447	0.521965
		12	MR-egger	0.00545914	0.00498696	0.29932
Sepsis-related death	Superior Parietal	12	IVW	0.00136505	0.00125387	0.2763	12.1002	11	0.356156	0.000541254	0.000777407	0.502146	14.3718	0.362667
		12	WM	0.00111694	0.00170172	0.51159
		12	MR-egger	-0.000825877	0.00339883	0.812926
Sepsis-related death	Superior Temporal	12	IVW	0.00126319	0.00160892	0.432384	11.048	11	0.439251	-0.000668236	0.00101548	0.525365	13.3328	0.423
		12	WM	0.00244285	0.00229818	0.287805
		12	MR-egger	0.00394499	0.0043975	0.390752
Sepsis-related death	Supramarginal	12	IVW	0.00142225	0.00111515	0.202172	9.24142	11	0.599619	-6.43736e-05	0.000691293	0.927647	10.9894	0.619
		12	WM	0.000197671	0.00156221	0.89931
		12	MR-egger	0.00168004	0.00298453	0.585889
Sepsis-related death	Temporal Pole	12	IVW	0.000134058	0.00402502	0.973431	5.8866	11	0.880822	0.000878211	0.00246894	0.729452	7.03323	0.886333
		12	WM	0.0015613	0.00540205	0.772566
		12	MR-egger	-0.00340363	0.0107292	0.757593
Sepsis-related death	Transverse Temporal	12	IVW	0.0063192	0.00258271	0.0144157	5.58316	11	0.899681	-0.000190419	0.00158383	0.906685	6.62171	0.915333
		12	WM	0.00511661	0.0035096	0.144871
		12	MR-egger	0.00708771	0.00689421	0.328144

## Sheet: Table S7
Supplementary Table 7. Sensitivity analysis results for the associations of sepsis-related death with cortical surface area.
Exposure	Outcome	SNPs	Methods	Beta	SE	P	Heterogeneity test			Pleiotropy test			MR-PRESSO global test
							Cochrane's Q test			MR-Egger intercept test
							Q_Inverse.variance.weighted	Q_df_Inverse.variance.weighted	Q_pval_Inverse.variance.weighted	Intercept	SE	P	RSSobs	P
Sepsis-related death	Banks of the Superior Temporal Sulcus	12	IVW	0.969187	2.32278	0.676494	22.3908	11	0.0215144	-0.724332	1.46595	0.631906	26.7508	0.021
		12	WM	3.35297	2.25234	0.136578
		12	MR-egger	3.88637	6.37578	0.555754
Sepsis-related death	Caudal Anterior Cingulate	12	IVW	1.29555	1.45462	0.373121	10.1283	11	0.518881	0.824907	0.886658	0.374101	12.0264	0.533
		12	WM	0.923512	1.97816	0.640604
		12	MR-egger	-2.03257	3.86169	0.610126
Sepsis-related death	Caudal Middle Frontal	12	IVW	-11.4586	5.15008	0.0260853	19.8855	11	0.046936	5.50387	2.79018	0.0768139	23.539	0.0623333
		12	WM	-4.2788	5.82228	0.4624
		12	MR-egger	-33.6155	12.1314	0.0197549
Sepsis-related death	Cuneus	12	IVW	3.43081	2.2067	0.120011	7.45575	11	0.761067	1.08689	1.34683	0.438439	8.89757	0.770667
		12	WM	4.46008	2.83904	0.116187
		12	MR-egger	-0.953884	5.86434	0.874027
Sepsis-related death	Entorhinal	12	IVW	-0.387053	0.918994	0.673631	8.56526	11	0.661951	0.753899	0.55859	0.206889	10.2228	0.657
		12	WM	-0.0838177	1.15856	0.942326
		12	MR-egger	-3.41723	2.42596	0.189277
Sepsis-related death	Frontal Pole	12	IVW	-1.00236	0.432948	0.0206021	9.9628	11	0.533737	0.133983	0.263745	0.62247	11.87	0.546333
		12	WM	-1.16566	0.574354	0.0424049
		12	MR-egger	-1.54234	1.14774	0.208706
Sepsis-related death	Fusiform	12	IVW	11.092	3.64116	0.00231688	5.96466	11	0.875712	-1.5418	2.21749	0.502709	7.15707	0.884
		12	WM	15.07	4.68601	0.00130013
		12	MR-egger	17.2973	9.63899	0.102967
Sepsis-related death	Inferior Parietal	12	IVW	5.25185	7.59413	0.489209	16.408	11	0.126648	-1.62348	4.82193	0.743313	19.4438	0.141667
		12	WM	-0.490362	9.00377	0.956567
		12	MR-egger	11.789	20.9694	0.586359
Sepsis-related death	Inferior Temporal	12	IVW	1.52651	4.13743	0.712165	6.33444	11	0.850144	-0.00249615	2.52094	0.999229	7.51236	0.851333
		12	WM	0.0411589	5.43894	0.993962
		12	MR-egger	1.53655	10.9516	0.891206
Sepsis-related death	Insula	12	IVW	1.0373	2.47782	0.675483	7.84385	11	0.72722	-0.303237	1.51057	0.844924	9.38416	0.733667
		12	WM	0.610994	3.07915	0.842709
		12	MR-egger	2.25742	6.56369	0.738024
Sepsis-related death	Isthmus Cingulate	12	IVW	1.43891	1.88143	0.444393	13.9858	11	0.233779	0.168967	1.20157	0.890961	16.7055	0.250667
		12	WM	-0.563739	2.2904	0.805581
		12	MR-egger	0.757989	5.2281	0.887604
Sepsis-related death	Lateral Occipital	12	IVW	0.480232	5.48458	0.930226	8.33203	11	0.683289	-0.730142	3.33929	0.831319	9.89499	0.683
		12	WM	-0.189918	7.03816	0.978472
		12	MR-egger	3.41722	14.5088	0.818553
Sepsis-related death	Lateral Orbitofrontal	12	IVW	-1.31797	3.64859	0.717929	20.5387	11	0.0384775	2.48533	2.1931	0.283548	24.4628	0.0406667
		12	WM	0.206688	3.76489	0.956219
		12	MR-egger	-11.3137	9.52764	0.262488
Sepsis-related death	Lingual	12	IVW	-0.486552	4.41657	0.912278	3.29212	11	0.986275	1.913	2.69237	0.493616	3.90164	0.986
		12	WM	-0.293633	5.63841	0.958467
		12	MR-egger	-8.19145	11.7089	0.500131
Sepsis-related death	Medial Orbitofrontal	12	IVW	-1.36757	3.01309	0.649918	25.3536	11	0.00808957	3.07639	1.66124	0.0937585	30.236	0.0133333
		12	WM	-1.1158	3.00139	0.710072
		12	MR-egger	-13.7472	7.21979	0.0860379
Sepsis-related death	Middle Temporal	12	IVW	-3.54698	3.71885	0.340194	11.9822	11	0.364985	0.20159	2.37739	0.934098	14.2402	0.368667
		12	WM	1.67415	4.74055	0.723972
		12	MR-egger	-4.35869	10.3362	0.682173
Sepsis-related death	Paracentral	12	IVW	-1.44409	2.16151	0.504076	8.37804	11	0.679092	1.23199	1.31735	0.371714	9.90517	0.682
		12	WM	-2.09794	2.80946	0.455218
		12	MR-egger	-6.40659	5.72965	0.289646
Sepsis-related death	Parahippocampal	12	IVW	-1.47212	1.11884	0.188258	9.86973	11	0.542142	0.759682	0.680499	0.290374	11.8058	0.562333
		12	WM	-2.20446	1.47933	0.136179
		12	MR-egger	-4.52746	2.95675	0.156712
Sepsis-related death	Pars Opercularis	12	IVW	-0.878329	3.06901	0.77473	15.8451	11	0.146981	2.47664	1.79421	0.197551	18.9063	0.147
		12	WM	-0.0505044	3.61708	0.98886
		12	MR-egger	-10.8434	7.79871	0.19457
Sepsis-related death	Pars Orbitalis	12	IVW	0.842872	1.02463	0.41073	14.2763	11	0.218082	0.510495	0.63441	0.439719	16.9911	0.236667
		12	WM	0.822906	1.31008	0.529915
		12	MR-egger	-1.21202	2.75789	0.669663
Sepsis-related death	ParsTriangularis	12	IVW	-1.21133	2.37332	0.609776	6.5112	11	0.837175	-1.83561	1.44349	0.232276	7.78237	0.841333
		12	WM	-2.17785	3.01713	0.4704
		12	MR-egger	6.17184	6.27232	0.348333
Sepsis-related death	Pericalcarine	12	IVW	1.46967	2.92681	0.615569	10.3933	11	0.495392	2.10373	1.78472	0.265786	12.3571	0.509667
		12	WM	3.72626	3.94898	0.345373
		12	MR-egger	-7.00971	7.76618	0.387965
Sepsis-related death	Postcentral	12	IVW	2.81435	4.7347	0.552239	14.3594	11	0.21374	0.512768	3.02231	0.86866	16.9363	0.235667
		12	WM	1.49788	5.61339	0.789591
		12	MR-egger	0.747217	13.1543	0.95582
Sepsis-related death	Posterior Cingulate	12	IVW	3.65295	1.66836	0.0285569	5.96953	11	0.875389	-0.0041188	1.017	0.996848	7.10803	0.877667
		12	WM	2.96138	2.22225	0.182661
		12	MR-egger	3.66956	4.4259	0.42639
Sepsis-related death	Precentral	12	IVW	-6.33764	6.0717	0.296578	17.114	11	0.104547	-6.22415	3.34334	0.0922639	20.5229	0.109667
		12	WM	-9.75872	6.80932	0.151818
		12	MR-egger	18.7219	14.5365	0.226778
Sepsis-related death	Precuneus	12	IVW	4.1968	4.51665	0.352794	12.9591	11	0.296005	0.460608	2.88347	0.876265	15.5104	0.303667
		12	WM	2.62905	5.74862	0.64743
		12	MR-egger	2.34047	12.547	0.855754
Sepsis-related death	Rostral Anterior Cingulate	12	IVW	-1.69185	1.90992	0.375714	20.1481	11	0.0433498	0.73813	1.19962	0.552098	24.0584	0.0483333
		12	WM	0.631836	2.01066	0.753337
		12	MR-egger	-4.66886	5.22254	0.392339
Sepsis-related death	Rostral Middle Frontal	12	IVW	-3.36884	7.37843	0.647974	17.5991	11	0.0913608	-1.4485	4.68762	0.763659	21.0564	0.0953333
		12	WM	0.641907	8.30572	0.938397
		12	MR-egger	2.45966	20.374	0.9063
Sepsis-related death	Superior Frontal	12	IVW	-6.2382	6.9295	0.367994	15.4278	11	0.163737	-6.38465	3.94061	0.136254	18.2032	0.181667
		12	WM	-15.1297	7.88788	0.0550989
		12	MR-egger	19.468	17.1337	0.282353
Sepsis-related death	Superior Parietal	12	IVW	-10.1698	8.33154	0.222224	21.6029	11	0.0276362	9.94174	4.29167	0.043027	25.7436	0.044
		12	WM	-13.5513	9.02454	0.133198
		12	MR-egger	-50.2081	18.6661	0.0227071
Sepsis-related death	Superior Temporal	12	IVW	2.4892	3.443	0.469695	9.50743	11	0.57516	-1.53543	2.09778	0.481012	11.3583	0.576333
		12	WM	3.70886	4.84811	0.444264
		12	MR-egger	8.66606	9.11446	0.364118
Sepsis-related death	Supramarginal	12	IVW	1.83155	4.76456	0.700674	5.66652	11	0.894663	-1.33947	2.90333	0.654415	6.72389	0.888
		12	WM	1.30364	6.21233	0.833787
		12	MR-egger	7.22625	12.6266	0.579753
Sepsis-related death	Temporal Pole	12	IVW	0.590397	0.724589	0.415186	11.9494	11	0.367456	0.600897	0.423464	0.186306	14.2747	0.373667
		12	WM	1.03016	0.945928	0.276133
		12	MR-egger	-1.82706	1.84002	0.344149
Sepsis-related death	Transverse Temporal	13	IVW	0.256395	0.725602	0.723823	7.98295	12	0.786461	-0.315679	0.451267	0.498741	9.34993	0.793333
		13	WM	0.0371142	0.966368	0.969364
		13	MR-egger	1.53708	1.9693	0.451555

## Sheet: Table S8
Supplementary Table 8. Reverse MR estimates of the effect of cortical thickness and surface area on sepsis and sepsis-related death.
Exposure	Outcome	Methods	SNPs	Beta	SE	P	Heterogeneity test			Pleiotropy test			MR-PRESSO global test
							Cochrane's Q test			MR-Egger intercept test
							Q_Inverse.variance.weighted	Q_df_Inverse.variance.weighted	Q_pval_Inverse.variance.weighted	Intercept	SE	P	RSSobs	P
Surface area of postcentral	Sepsis	IVW	21	0.00011718	0.000214548	0.584947	21.6602	20	0.359233	-0.00544982	0.00736519	0.46838	25.5275	0.312
		MR Egger	21	0.000390879	0.000428855	0.373478
		WM	21	-4.83458e-05	0.000299264	0.871661
Surface area of caudal middle frontal	Sepsis-related death	IVW	17	-0.000592642	0.000722308	0.41194	14.2051	16	0.583441	0.0181586	0.0300796	0.555073	16.0746	0.586333
		MR Egger	17	-0.00187935	0.00225049	0.416772
		WM	17	-0.000210182	0.00101534	0.836005
Surface area of frontal pole	Sepsis-related death	IVW	13	-0.00921937	0.00861122	0.284339	14.7817	12	0.253594	0.0131168	0.043289	0.767538	17.4168	0.263333
		MR Egger	13	-0.0161192	0.0244695	0.523608
		WM	13	-0.0042704	0.0113661	0.707129
Surface area of fusiform	Sepsis-related death	IVW	22	0.000695421	0.000705375	0.324188	18.8108	21	0.597273	0.0129337	0.0293983	0.664692	20.6844	0.585
		MR Egger	22	-0.000284599	0.00233659	0.904272
		WM	22	0.00141644	0.000986089	0.150882
Surface area of posterior cingulate	Sepsis-related death	IVW	19	0.00153447	0.00177648	0.387715	20.605	18	0.299809	-0.00664971	0.0307105	0.831153	22.8196	0.316667
		MR Egger	19	0.00259469	0.00522565	0.625881
		WM	19	0.00235042	0.00238341	0.324054
Thickness of transverse temporal	Sepsis-related death	IVW	15	3.19828	1.41572	0.0238757	17.6373	14	0.223801	-0.0243696	0.0390518	0.543402	20.0082	0.259667
		MR Egger	15	5.28059	3.63735	0.170269
		WM	15	1.57048	1.78656	0.379374
